# Supplementary material for: Development of Dibenzothiazepine Derivatives as Multifunctional Compounds for Neuropathic Pain
Source: Pharmaceuticals (Basel). 2022 Mar 27;15(4):407. doi: 10.3390/ph15040407 (PMC9030932; doi:10.3390/ph15040407)
Supplement: Supplementary file 1 [file pharmaceuticals-15-00407-s001.zip]

Archive with 1 entries (1 files):
- pharmaceuticals-1629730-supplementary.pdf
